# Supplementary material for: Mountain rock glaciers contain globally significant water stores
Source: Sci Rep. 2018 Feb 12;8:2834. doi: 10.1038/s41598-018-21244-w (PMC5809490; doi:10.1038/s41598-018-21244-w)
Supplement: Supplementary file 2 — Dataset 1 [file 41598_2018_21244_MOESM2_ESM.xlsx]

## Sheet: RGDB Full
			Overarching RG Inventory
Source	Author	Year	Study Location	Country	Region	Dataset(s) Applied		Validation?		No. Rock Glaciers (RG)			Inventory Data (e.g. Excel/KML) available?	RG (All) Elevations (m a.s.l)					Intact RG Elevations (m a.s.l)					Relict RG Elevations (m a.s.l)					Area (km²)						Length (m)						Width (m)						Plan-form (Shape)
														Absolute		Mean			Mean	Minimum (MAF)		Maximum (RILA)		Mean	Minimum (MAF)		Maximum (RILA)		Total			Mean			Mean			Maximum (Absolute)			Mean			Maximum (Absolute)
						Image Dataset(s)	Topographic Dataset(s)			Total	Intact	Relict		Minimum	Maximum	Head	Median	Toe		Absolute	Average	Absolute	Average		Absolute	Average	Absolute	Average	All	Intact	Relict	All	Intact	Relict	All	Intact	Relict	All	Intact	Relict	All	Intact	Relict	All	Intact	Relict	Tongue-shaped	Lobate	Spatulate
ISI_WoS	Serrano & López-Martínez	2000	South Shetland Islands, Western Antarctica (62°45′–57°40′W, 61°59′–63°40′S)	Antarctica	Antarctic_Subantarctic	Aerial Photographs; Conducted complementary field-based surveys		Y	Field Study	9	9	0	Y	0	300	96.11	59.6	23.08		0	23.08	300	96.11	NA	NA	NA	NA	NA	0.049	0.049	NA	0.00544444	0.00544444	NA	252.22	252.22	NA	470	470	NA	171.11	171.11	NA	360	360	NA	8	1	NA
ISI_WoS	Hassinger & Mayewski	1983	Southern Victoria Land, Antarctica	Antarctica	Antarctic_Subantarctic	Aerial Photographs	Conducted complementary field-based surveys	Y	Field Study	32			N	110																								2600									11	5	3
Google_Scholar	Sarıkaya & Tekeli	2014	Turkey	Turkey	Caucasus_Middle_East	GoogleEarth; ASTER Imagery (Images dated 2002-2011)	ASTER GDEM2 (30 m resolution)	N	NA	55			N																8.02			0.145818						1590
SCOPUS	Gorbunov	2013	Sabalan Mountains, Alborz Mountains and Zagras Mountains, Iran	Iran	Caucasus_Middle_East	Google Earth	Topographic dataset(s) information unavailable			328	239	89	N																									5000	3400	5000
ISI_WoS	Bolch & Gorbunov	2014	Northern Tien Shan, Kazakhstan/Kyrgyzstan	Kazakhstan/Kyrgyzstan	Central_Asia	Landsat ETM+ (Image dated Aug 1999); Supporting: ASTER Scenes (2000, 2001); GoogleEarth; Aerial Photographs (1990)	SRTM 3 Arc-Seconds (90 m resolution)	Y	Field Study	72			N	2654	3943														25.92			0.36
Google_Scholar	Bolch & Marchenko	2006	Zailyiskiy and Kungey Alatau, northern Tien Shan, Kazakhstan/Kyrgyzstan	Kazakhstan/Kyrgyzstan	Central_Asia	Landsat ETM+ (Image dated Aug 1999); Aerial Photography (1990). Conducted complementary field-based surveys.	DEMs derived from SRTM, ASTER, and Topographic Maps	Y	Field Study	60	60	NA	N																21.4	21.4		0.356667	0.356667
Google_Scholar	Shude & Heqin	1987	Gongga Mountains (SE Qingh-ai-Xizang Plateau and NE Heng Duan Moountains), China	China	Central_Asia	Image dataset(s) information unavailable	Topographic dataset(s) information unavailable			24
NSIDC	NSIDC: Gorbunov et al. (See Note)	1998	Zailiysiky Range, Tienshan, Kazakhstan (42° 55′–43° 15′N, 76° 00′–77° 05′E)	Kazakhstan	Central_Asia	Aerial Photographs; Maps 1:100,000	Topographic dataset(s) information unavailable	Y	Field Study	504	504	NA	Y																65.253	65.253		0.12947	0.12947
	As Above	1998	Kunguei Range, Tienshan, Kazakhstan (42° 55′–43° 15′N, 76° 00′–77° 05′E)	Kazakhstan	Central_Asia	Aerial Photographs; Maps 1:100,000	Topographic dataset(s) information unavailable	Y	Field Study	530	530	NA	N																53.71	53.71		0.10134	0.10134
Google_Scholar	Titkov	1988	Zailiysiky Range & Kunguei Range, Tienshan, Kazakhstan (42° 55′–43° 15′N, 76° 00′–77° 05′E)	Kazakhstan	Central_Asia	Aerial Photographs; Maps 1:100,000	Topographic dataset(s) information unavailable	Y	Field Study	1034	851	183	Y (see above refs)																90.28
SCOPUS	Gorbunov, Titkov & Polyakov	1992	Djungar Ala Tau, Kazakhstan	Kazakhstan	Central_Asia	Image dataset(s) information unavailable	Topographic dataset(s) information unavailable			850	850	NA
ISI_WoS	Wang et al.	2016	Northern Tien Shan (NTS) region in China (82°– 95 87° E, 42°–44° N)	China	Central_Asia	Google Earth; ALOS PALSAR (InSAR)	SRTM 1 Arc-Seconds (30 m resolution)	Y	InSAR	261	261	NA	Y	2490	3965	3486	3330	3174		2490	3174	3965	3486						91.63	91.63		0.35	0.35		1342	1342		5398	5398
ISI_WoS	Baroni, Carton & Seppi	2004	Adamello–Presanella Massif, Italian Alps, Italy (45° 54′–46° 19′N; 10° 21′–10° 53′E)	Italy	Central_Europe	Aerial Photographs (~1:30,000 Autonomous Province of Trento Aerial Photographs [1983]; ~1:20,000 Lombardy Region Aerial Colour Photographs [Early-1980s]; Autonomous Province of Trento Digital Orthphotographs [1994])	1:10,000 Topographic Maps (Autonomous Province of Trento and Lombardy Region)	Y	Field Study	216	88	128	Y	1700	2940					2050	2485	2940	2606		1700	2058	2630	2172	9.01	3.6	5.41	0.041713			286	277	292		740	960	186	167	199		350	1750	168	48	NA
Google_Scholar	Triglav-Čekada et al.	2016	Slovenia (areas >1200 m a.s.l)	Slovenia	Central_Europe	LiDAR-derived DTM 1 m resolution (data predominantly acquired 2014-2015)		N	NA	20	0	20	Y	1012	1895					NA	NA	NA	NA		1012	1377	1895	1462							266		266			870	229		229			600	9	11	NA
ISI_WoS	Colucci et al.	2016	Slovenia and Friuli Venezia Giulia (FVG) region 45° 25′–46° 52′N, 12° 20′–16° 36′E	Slovenia/Italy	Central_Europe	Aerial Orthorectified Photographs 0.5 m resolution (1998, 2003, 2011 and 2014) and 0.15 m resolution (2006-2009), provided by Civil Defense of Region Friuli Venezia Giulia and the Surveying and Mapping Authority of the Republic of Slovenia. LiDAR-derived DTM 1 m resolution (data acquired September 2006 - September 2009 [FVG] and February 2011 - April 2015 [Slovenia])	LiDAR-derived DTM 1 m resolution (data acquired September 2006 - September 2009 [FVG] and February 2011 - April 2015 [Slovenia])	Y	Field Study	53	0	49	N																3.45			0.0650943															28	25	NA
SCOPUS	Onaca et al.	2016	Southern Carpathians (a.k.a. Transylvanian Alps, Romanian Carpathians (45° N and 22°21′–25°33′ E)	Romania	Central_Europe	Previous incomplete inventory (analogue drawings of RG contours on 1:25,000 topographic maps [Urdea, 1998a]); Aerial Orthorectified Photographs 0.5 m resolution (ANCPI: 2006, 2009, 2012)	DEM 10 m resolution	Y	Field Study & Previous Studies	306	48	258	N	1540						1820	2088				1540				12.7	2.81	9.88	0.0415033	0.05	0.03													138	168	NA
ISI_WoS	Kellerer-Pirklbauer, Lieb & Kleinferchner	2012	Eastern European Alps (areas >1000 m a.s.l), Austria (46° 23’N–48° 17’N, 12° 06’E–16° 31’E)	Austria	Central_Europe	Previous point-based inventory (Lieb, 1996, 1998b) and associated manuscript maps; Previous digital RG mapping Geological Survey of Austria (1:50,000 map sheets [-. 122, 131, 179, 182 of the Geological Map of the Republic of Austria]); Aerial Orthophotos; GoogleEarth	Federal Province: Styria, DEM 10 m resolution; Carinthia, DEM 25 m resolution; Salzburg, DEM 25 m resolution; Tyrol (Eastern), Official Topographical Maps 1:50,000; Upper Austria, Official Topographic Maps 1:50,000	Y	Field Study & Previous Studies	1647	347	1300	N	1240							2515		2661			2102		2240	119	21.3	97.7	0.0722526	0.0613833	0.0751538		351	387					222	243				1343	292	NA
ISI_WoS	Krainer and Ribis	2012	Tyrolean Alps (Eastern Alps), Austria	Austria	Central_Europe	Colour Othophotos and Laserscan Images (Government of Tyrol: Orthophotos [2000-2006], Laserscan Images [0.25 to 1 m resolution, 2006-2011])		Y	Previous Study	3145	1432	1713	N	1450	3300	2412.88		2533.64	2636.26	1960	2573.04	3300	2712.65	2330	1450	2279	2920	2384	167.241	87.42	79.56	0.0531768	0.0610475	0.0464448	313.78	349.4	284	1650	1650	1400	176.94	179.27	175	1020	980	1020	2480	576	NA
ISI_WoS	Seppi et al.	2012	Eastern Italian Alps (Trentino), Italy (45° 39’–46° 32’N, 10° 26’–11° 58’E)	Italy	Central_Europe	Aerial Orthphotos 0.5 m resolution (Images dated 2006)	DEM 1-2 m resolution derived from LiDAR (2006)	Y	Field Study	705	173	532	N	1644	3082		2245		2632	2169		3082		3169	1644		2716		33.3	5.6	27.7	0.047234	0.032	0.052
ISI_WoS	Scotti et al.	2013	Lombardy Region, central Italian Alps, northern Italy	Italy	Central_Europe	Aerial Sequantial Orthophotos 0.5 m resolution (flown in 2000, 2003, and 2007)	DSM 2 m resolution (2007)	Y	Field Study	1514	639	875	N																77.4	48.2	29.2	0.0511229	0.0754304	0.0333714													521	993	NA
Google_Scholar	Scapozza & Mari	2010	Ticino Alps, Swiss Alps, Switzerland	Switzerland	Central_Europe	RG Identification: Maps (undefined); Aerial Photographs; Conducted complementary field-based surveys. Activity Status: ERS-1 and ERS-2 European Space Agency (ESA), ALOS PALSAR, JERS-1 Aerospace Exploration Agency Japan (JAXA) (inspection of moving features on interferograms [InSAR])	Geological Atlas of Switzerland (CN) 1:25000; GIS (data undefined)	Y	Field Study & InSAR	190	89	101	Y	1540				2220.27		1900	2431.12				1540	2043.41			11.0394	4.1214	6.918	0.0581021	0.0463079	0.068495	984.26	889.3	1067.94	4441	1894	4441							3	187	NA
SCOPUS	Lambiel & Reynard	2001	Bagnes‐Hérémence area (Western Swiss Alps), Switzerland (~46° 21′N, 7° 13′E)	Switzerland	Central_Europe	Image dataset(s) information unavailable	DEM 25 m resolution (Swiss Federal Topographic Office)	N	NA	239	130	109	N
Google_Scholar	Winkler et al.	2016	Niedere Tauern Range, Austrian Eastern Alps, Austria (47°11′–47°33′N, 13°35′–15°00′E).	Austria	Central_Europe	Airborne Laser Scanning 1 m resolution; Previous inventory dataset (Lieb et al., 2010)		Y	Field Study & Previous Study	472	7	465	N	1217.4	2603.2	1986.5	1929.8	1871.7	2385.7	2251.7	2343.2	2554.8	2425.8	1923	1217.4	1864.6	2603.2	1980	30.23	0.117	30.114	0.0640466	0.0167143	0.0647613	346.1	165.3	348.8	1712.1	253.3	1712.1	230.5	144.4	230.5	1133.4	285.5	1133.4	145	327
ISI_WoS	Bodin	2013	Combeynot Massif, Southern French Alps, France (~45°N, 6°E)	France	Central_Europe	Aerial Orthorectified Photos (0.5 m resolution Institut Géographique National - Images dated 2003)	DEM 10 m resolution. Derived from topographic map (1:25,000) digitised with 10 m contours.	Y	Field Study	71	33	38	N								2620		2700
Google_Scholar	Cremonese et al.	2011	European Alps (excluding Monaco, Liechtenstein and Slovenia)	Multiple (Europe)	Central_Europe	Inventory developed from "calls for evidence" from individuals/institutions (see Appendix B)	Topographic dataset(s) information unavailable	N	NA	4795	1245	3550	Y
ISI_WoS	Hughes, Gibbard & Woodward	2003	Mount Tymphi, Pindus Mountains, northwestern Greece (~39°59′N, 20°48′E)	Greece	Central_Europe	Field Observations	Base maps were ex-Soviet Edition 1:50000 topographic sheets	Y	Field Study	5	0	5	N	1800					NA	NA	NA	NA	NA		1800
ISI_WoS	Chueca	1992	Province of Huesca, southern Central Pyrenees, Spain (E-W cross-section 42°19′–42°56′N)	Spain	Central_Europe	Aerial Photographs (1:25,000 Geographical National Institute [1980-1984])	Data plotted onto 1:50,000 maps			170			N
Google_Scholar	Salvador-Franch et al.	2016	Eastern Pyrenees (massifs of Canigó, Puigmal, Bastiments, Costabona)	Spain/France	Central_Europe	Image dataset(s) information unavailable	Topographic dataset(s) information unavailable			122			N																9.85			0.0550279
Google_Scholar	Curtaz et al.	2011	Aosta Valley, North-Western Alps. Overlaps Smiralgia & Guglielmin (1997)	Italy/France/Switzerland	Central_Europe	Aerial Othorectified Photos 0.5 m resolution; DTM 2 m resolution; Infrared False Colour Images 15 cm resolution	DTM 2 m resolution			900			Y
ISI_WoS	Roer & Nyenhuis	2007	Turtmann Valley, Swiss Alps, Switzerland (46° 13′N, 7° 38′E)	Switzerland	Central_Europe	Panchromatic and Multispectral Imagery 50 cm resolution (airborne high resolution stereo camera [German Aerospace Centre - DLR]). Conducted complementary field-based surveys.	DTM 1 m resolution	Y	Field Study & Digital Photogrammetry	34	34		N
Google_Scholar	Guglielmin & Smiraglia	1997	Italian Alps, Italy	Italy	Central_Europe	Colour, Black & White Aerial Photographs (1:20,000 to 1:56,000)	1:25,000 to 1:10,000 Regional and National Maps	Y	Field Study	1594	1211	NA	Y	1744															220.77		NA	0.138501			448						281
Google_Scholar	Calderoni et al.	1993	Upper Valtellina, central Lombard Alps, Sondrio, northern Italy	Italy	Central_Europe	Aerial Photographs; Conducted complementary field-based surveys	Conducted complementary field-based surveys	Y	Field Study	79	61	NA	N	2115
Google_Scholar	Carton, Dramis & Smiraglia	1988	Italian Alps, Italy	Italy	Central_Europe	Aerial Photographs; Conducted complementary field-based surveys	Official Maps (1:10,000 - 1:25,000)	Y	Field Study	987	580	NA	N	1550
SCOPUS	van Tatenhove & Dikau	1990	Turtmanntal, Walliser Alps, Swiss Alps, Switzerland	Switzerland	Central_Europe	Aerial Photographs	Topographic dataset(s) information unavailable	Y	Field Study	58	39	19	N	2205				2552.26		2450	2643				2205	2366
ISI_WoS	Ikeda & Matsuoka	2002	Upper Engadin, eastern Switzerland	Switzerland	Central_Europe	Field and Aerial Photographs	Features traced onto 1:25,000 topographic maps of Switzerland and the 1:50,000 farmland-name map of Celerina	Y	Field Study	109			N	2200	2900					2250																		1000									65	44
ISI_WoS	Nyenhuis, Hoelzle & Dikau	2005	Turtmanntal, southern Swiss Alps, Switzerland	Switzerland	Central_Europe	Aerial Phototgraphs (50 ±15-20 cm resolution Panchromatic/Multispectral)	DTM 1 m resolution	Y	Field Study	83	62	21	Y	2210				2589		2362	2621				2210	2496
NSIDC	NSIDC: Imhof	1998	Bernese Alps, Western Switzerland (46°10′–46°50′N, 7°10′–8°30′E)	Switzerland	Central_Europe	Aerial Photographs; Conducted complementary field-based surveys	Topographic dataset(s) information unavailable	Y	Field Study	82	41	41	Y	1250				2348.77		2130	2514.61				1250	2182.93									317.07	260.975	373.17	1200	1200	1000	161.11	125.609	197.5	500	400	500	60	13	1
NSIDC	NSIDC: Lieb	1998	Austrian Alps, Austria	Austria	Central_Europe	Aerial Photographs (1980-1990)	Topographic dataset(s) information unavailable; however, official topographic map(s) 1:50,000 used			1451	282	1169	Y	184				2180.94		2140	2506.74				184	2102.35									300.63	274.52	306.346	1400	900	1400	214.008	196.168	217.43	1100	600	1100	1113	338	NA
NSIDC	NSIDC: Martinez de Pisón et al.	1998	Pyrenees, Spain/France	Spain/France	Central_Europe	Aerial Photographs; Conducted complementary field-based surveys	Topographic dataset(s) information unavailable	Y	Field Study	13	13	NA	Y	2510	3010	2823	2763	2703		2510	2703	3010	2823	NA	NA	NA	NA	NA	1.38	1.38	NA			NA	465	465	NA	1000	1000	NA	235	235	NA	570	570	NA	9	4	NA
NSIDC	NSIDC: Hoelzle	1998	Upper Engadin, eastern Swiss Alps (46° 22′–46° 33′N, 9° 44′–9° 58′E)	Switzerland	Central_Europe	Infrared Aerial Photographs (1:52,000 Swiss Federal Office of Cadastral Surveys)	Topographic dataset(s) information unavailable			170	144	26	Y	1780	2980	2691.88	2644.11	2596.35		2120	2637.22	2980	2732.01		1780	2370	2710	2469.61							307.058	294.79	375	1300	1300	900	170.588	294.79	192.307	1000	1000	350	132	38	NA
NSIDC	NSIDC: Delaloye, Reynard & Wenker	1998	Entremont, Valais, western Swiss Alps (46° 05′–46° 51′N, 7° 05′–7° 19′E)	Switzerland	Central_Europe	Aerial Photographs; Conducted complementary field-based surveys	Topographic dataset(s) information unavailable; however, map(s) 1:25,000 used	Y	Field Study	321	158	163	Y	2040				2517.03		2330	2630.45				2040	2407.09			10.4	4.1593	6.24	0.0323988	0.0263247	0.0382822	244.62	218.16	270.27	110	800	1100	127.53	116.42	137.91	550	400	550	246	75	NA
NSIDC	NSIDC: Schoeneich, Wenker & Lambiel	1998	Prealps (Swiss Prealps), Vaud, Switzerland (46° 18′–46° 28′N, 7° 00′–7° 19′E)	Switzerland	Central_Europe	Image dataset(s) information unavailable	Topographic dataset(s) information unavailable			25	0	25	Y	1500				1761.2							1500	1761.2			1.606		1.606	0.06424		0.06424	306.8		306.8	1000		1000	277.6		277.6	600		600	12	13	NA
NSIDC	NSIDC: Reynard & Morand	1998	Printse Valley and Louvie Basin, Penninic Alps, Valais, Switzerland (46° 02′–46° 10′N, 7° 06′–7° 22′E)	Switzerland	Central_Europe	Image dataset(s) information unavailable	Topographic dataset(s) information unavailable	Y	Field Study	71	40	31	Y	2060				2552.25		2300	2714.88				2060	2342.42									260.985	251.5	273.225	800	770	800	159.295	158.25	160.645	550	550	500	51	20	NA
NSIDC	NSIDC: Frauenfelder	1998	Fletschhorn Area, Valais, Switzerland (46.117°–46.233° N, 7.150°–8.117° E)	Switzerland	Central_Europe	Infrared Aerial Photographs (1:30,000 [1991]); Conducted complementary field-based surveys	Topographic dataset(s) information unavailable	Y	Field Study	76	51	25	Y	2075.3				2581.22		2145.4	2617.28				2075.3	2507.67									317.8	344.215	263.92	1820	1820	695	188.947	191.078	184.6	655	605	655	51	20	NA
NSIDC	NSIDC: Phillips, Reynard & Wenker	1998	Hautes Alpes Calcaires, Helvetic Alps, Switzerland (46° 08′–46° 25′N, 7° 02′–7° 36′E)	Switzerland	Central_Europe	Image dataset(s) information unavailable	Topographic dataset(s) information unavailable			29	13	16	Y
ISI_WoS	Humlum	2000	Disko Island (70°N, 54°W), West Greenland	Greenland	Greenland_Periphery	Aerial Photographs (1953, 1962, 1964 [ca. 1:30,000] and 1985 [ca. 150,000])	1:100,000 and 50 m contour interval, unpublished manuscript maps (Danish National Survey and Cadastre)	Y	Field Study	390			N		870	412.2													46			0.117949			262.4			1750
NSIDC	NSIDC: Humlum	1998	Disko Island (70°N, 54°W), West Greenland	Greenland	Greenland_Periphery	Image dataset(s) information unavailable	Topographic dataset(s) information unavailable			171			Y	0	770	460.84	416.33	371.81																	246.46			1400			377.33			4700			49	107	NA
ISI_WoS	Etzelmüller et al.	2007	Iceland	Iceland	Iceland	Applied RG Inventory (active RGs) compiled by Guðmundsson (unpublished MSc thesis, 2000)							N
ISI_WoS	Lilleøren et al.	2013	Tröllaskagi Region, Northern Iceland	Iceland	Iceland	Aerial Imagery from the National Land Survey of Iceland (Landmælingar Islands); Compared to Guðmundsson (unpublished MSc thesis, 2000) maps; Inventory validation: L-Band ALOS polarimetric PALSAR data (a 46-day temporal baseline between 16 August and 1 October 2007) for InSAR	DEM 30 m resolution (Petersen, 2007)	Y	InSAR & RS	178	118	60	N	130	1160				890	370		1160		567	130		950		61	47.2	13.8	0.342697	0.4	0.23
ISI_WoS	Sattler et al.	2016	Southern Alps, New Zealand (44.32°–42.95° S as well as the Inland Kaikoura Range [42° S])	New Zealand	New_Zealand	Colour Orthophoto Mosaic 0.75 m resolution (Terralink: 2004-2010); GoogleEarth (Images dated mid-2010)	DEM 25 m resolution (Barringer et al., 2002)	Y	Field Study	386	166	220	Y	1380	2520	1903	1878	1853		1709	1984	2520	2022		1380	1755	2186	1812
Google_Scholar	Allen, Owens & Huggel	2008	Mt. Cook Region, Southern Alps, New Zealand	New Zealand	New_Zealand	Previous inventory dataset (Brazier et al., 1998) transferred into GIS, QuickBird satellite imagery (0.61 m resoultion) and DTM used to reassess some features		N	NA	64	13	51	N
ISI_WoS	Brazier, Kirkbride & Owens	1998	Ben Ohau Range, Southern Alps, New Zealand	New Zealand	New_Zealand	Black & White Aerial Photographs (1:50,000 [1965, 1985])	NZMS 260 Series Topographic Sheets H36 to H38 (1:50,000 and 20 m contour interval)	Y	Field Study	78	19	59	Y	1400	2300	1886	1839	1788		1400	1893	2300	2057		1400	1755	2140	1835
ISI_WoS	Millar & Westfall	2008	Sierra Nevada, CA, USA	USA	North_America	Conducted field-based surveys (2000-2005) opposed to remote sensing. Features were field-mapped visually at coarse resolution on topographic maps and later characterized with digital maps National Geographic, 2004)		Y	Field Study	289	195	94	Y	2225	3932	3361		3228		2673	3269	3901	3407		2225	3143		3269	39.95			0.138235															87	101	NA
ISI_WoS	Luckman & Crockett	1978	Jasper National Park (Southern Part) 58° 28′–53° 00′N, Canadian Rocky Mountains, Alberta	Canada	North_America	Aerial Photographs (1:45,000 [August 1966])	Landforms mapped onto 1:50,000 maps	Y	Field Study	119			Y	1710	2670	2290	2207	2125											25.9			0.217647						2100						1350			76	33	10
Google_Scholar	Legg	2016	Glacier National Park (48.6967˚ N 113.7183˚ W), NW Montana, USA	USA	North_America	Identification: GoogleEarth (Images dated July 2013); Digitization: ESRI 2016 World Imagery (ArcMap)	GoogleEarth (In-built Toolset); USGS DEM (from 3DEP) at 1/3rd Arc-Seconds (~10 m resolution) utilised for comparative purposes	N	NA	27	13	14	Y	1690	2483	2182	2096	2011		1979	2120	2483	2256		1690	1909	2406	2113	2	0.55	1.45	0.0740741	0.04	0.1	368	266	464	851	611	851	278	207	345	612	383	612	20	7	NA
Google_Scholar	Kinworthy	2015	New Mexico (State), USA	USA	North_America	GoogleEarth (Images dated July 2015 - March 2015). Digitization: Completed within GoogleEarth using only imagery from the National Agriculture Imagery Program (NAIP)	USGS DEM (from 3DEP) at 1/9th Arc-Seconds (~10 m resolution)	N	NA	424			Y	2159	3843	2904	2840	2777											18.36			0.0433019
ISI_WoS	Liu et al.	2013	Sierra Nevada, CA. USA	USA	North_America	ALOS PALSAR (RGs identified through manual inspection of moving features on interferograms [InSAR]); Previous inventory dataset (Miller and Westfall, 2008) and GoogleEarth used as aids to identifying RGs from interferograms	USGS DEM (from 3DEP) at 1/3rd Arc-Seconds (~10 m resolution)	Y	Previous Study	59	59	NA	Y	3077	3787				3551	3077		3787		NA	NA	NA	NA	NA	7.69	7.69	NA	0.130339	0.13	NA	624	624	NA	1450	1450	NA	201	201	NA	400	400	NA	58	1	NA
Google_Scholar	Charbonneau	2015	Southeastern British Columbia Coast Mountains, Canada (50° 10’S–52° 08’N)	Canada	North_America	GoogleEarth (Images dated 2004-2005)	DEM 50 m resolution (Geogratis, 2013)	Y	Field Study	187	165	22	N						2102					2134
ISI_WoS	Johnson et al.	2007	Lehmi Range, central Idaho, USA	USA	North_America	Aerial Photographs (1:15,840); Digital Orthorectified Quarter Quadrangles 1 m resolution; SPOT satellite imagery 2.5 m resolution		Y	Field Study	48			N
ISI_WoS	Janke	2007	Colorado Front Range, USA	USA	North_America	Rock glaciers identified on the Braddock and Cole [1990] map plus further detailed extent re-digitized on USGS 1 m resolution Digital Orthophoto Quadrangles. Further known locations (e.g. Ward Quadrangle) were added and the accuracy and precision later improved through orthophotos (Gable and Madole, 1976).	USGS DEM (10 m resolution)	Y	Field Study & RS	220	135	85	N			3482.3		3359.3	3501.49		3445.35		3568.05	3288.7		3227.4		3358.5	19.93	10.62	9.3	0.0905909	0.0786667	0.109412													50	170	NA
ISI_WoS	Ellis & Calkin	1979	East-central Brooks Range, Alaska, USA	USA	North_America	Conducted field-based surveys across 500 km² (1977, 1978 [summer]); 3200 km² surveyed through Aerial Photography (1:80,000, USGS Series GS-VCIK, August 1970)	Chandalar Lake and Philip Smith Mountains 1:63,360 Topographic Quadrangle Sheets	Y	Field Study	615	615	NA	Y						1450.13																												113	502	NA
Google_Scholar	Seligman	2009	Absaroka and Beartooth ranges, northern Rocky Mountains, Montana/Wyoming, USA	USA	North_America	Aerial Photographs (1 m resolution, U.S. Farm Services Agency, August 2005)	DEM 10 m resolution (USGS)	Y	Field Study	660			N	2093	3443														3.75			0.00568182
Google_Scholar	Van Hoesen & Orndorff	2011	The Snake Range, east-central Nevada, USA (39°N, 114°W)	USA	North_America	Aerial Photography 1 m resolution (National Agriculture Imagery Program [NAIP]); Conducted complementary field-based surveys.	Topographic dataset(s) information unavailable	Y	Field Study	5			N	3121	3667	3397		3241.2											0.36			0.072			492.8			669			146.4			280			3	2	NA
P.Comms	Johnson & Fountain	NA	USA	USA	North_America	Image dataset(s) information unavailable	Topographic dataset(s) information unavailable			10746			N
ProQuest	Page	2009	Southern Yukon Territory, Canada (60–65°N, 124–141°W)	Canada	North_America	Idenification: Surficial Geology Maps (1:25,000 - 1:250,000 Yukon Geological Survey); Previous inventory dataset (Kluane region [Johnson and Hartmann-Brenner, unpublished]). Activity Status: Aerial Photographs (National Air Photo Library [Ottawa])	DEM 30 m resolution (National Topographic Database)	Y	Field Study	1680	1586	94	N						1583.5		1464.11		1725.15	1466		1340		1602	362.5	342.217	20.2827	0.215774	0.215774	0.215774													120	53	NA
ISI_WoS	Brenning, Grasser & Friend	2007	San Juan Mountains, Colorado, USA (37.47°–38.20°N, 107.10°–107.95°W). Overlaps White (1979)	USA	North_America	Aerial Photographs 1 m resolution (USGS digital ortho quads)	SRTM 1 Arc-Seconds (30 m resolution)	N	NA	900-1300			N																	70			0.064
ISI_WoS	White	1979	San Juan Mountains, Colorado, USA	USA	North_America	Aerial Photographs	Topographic dataset(s) information unavailable	Y	Field Study	613			N	2804	4206	3726		3626																	350			2347
SCOPUS	Dyke	1990	Frances Lake map area, Yukon and Northwest Territories (61–62°N, 128–130°W)	Canada	North_America	Image dataset(s) information unavailable	Topographic dataset(s) information unavailable			~1000			N
ProQuest	Gustin	2013	Tobacco Root Mountains, Montana	USA	North_America	Aerial Photographs 1 m resolution (USDA-FSA, 2009); Conducted complementary field-based surveys	DEM 10 m resolution	Y	Field Study	188			Y	1944.9	3147.1	2873.67		2678.75											16.91			0.0899468			372			2668.5			340			997.5			90	98	NA
ISI_WoS	Wahrhaftig & Cox	1959	Healy Quadrange (1:250,000), central Alaska	USA	North_America	Aerial Photographs (1:20,000 and 1:40,000 U.S. Air Force [1946, 1946, 1952]); Conducted complementary field-based surveys	Topographic Maps (1:12,000 with 100 feet contour interval)	Y	Field Study	196	196		N
ProQuest	Fallat	1972	Aquarius Plateau region, south-central Utah, USA	USA	North_America	Aerial Photographs; Conducted complementary field-based surveys	Topographic Maps	Y	Field Study	30			Y																						436.96			1209									17	9
ProQuest	Gray	1971	Ogilvie and Wernecke Mountains, Yukon Territory, Canada	Canada	North_America	Aerial Photographs; Conducted complementary field-based surveys	Topographic dataset(s) information unavailable	Y	Field Study	28			N																						376.78			1300			245			900			10	18
Google_Scholar	Ikeda & Yoshikawa	2008	Near Atigun Pass (~228 km² study area), central Brooks Range, Alaska, USA	USA	North_America	Aerial Photographs (1:63,000)	DEM 10 m resolution	Y	Field Study	99	84		N	970	1835					970		1835																1680	1680
ISI_WoS	Lehmkuhl, Stauch & Batkhishig	2003	Turgen-Kharkhiraa Mountains, Mongolian Altai (northernmost part), Mongolia	Mongolia	North_Asia	Aerial Photograph Stereopairs (1:50,000 [August 1991]); Landsat-7 Panchromatic Channel (15 m resolution [September 2000]). Activity Status: Landsat-7 False Colour Image of Reflected Infrared Channels (30 m resolution) used to distinguish active and passive forms	Field Observations (topographic parameters determined using GPS, barometric altimetry and levelling)	Y	Field Study	107			N	2320	3420
ISI_WoS	Fukui et al.	2007	South Chuyskiy Range, Russian Altai Mountains (49°40′–50°00′N, 87°30′–88°30′E)	Russia	North_Asia	Field Observations (2003, 2004, 2005)	Topographic dataset(s) information unavailable	Y	Field Study	41			N
SCOPUS	Galanin	2009	Magadan Oblast and Chukotka Autonomous Okrug, Northern Asia, northeastern Russia	Russia	North_Asia	Aerial and Satellite Photographs; Conducted complementary field-based surveys	Topographic dataset(s) information unavailable			>6500			N
Google_Scholar	Galanin	2012	Kolyma Upland, northeastern Russia	Russia	North_Asia	Aerial and Satellite Photographs (6 m - 15 m resolution); Conducted complementary field-based surveys	Topographic dataset(s) information unavailable	Y	Field Study	1160			N
ISI_WoS	Aoyama	2005	Yari-Hotaka Mountains, Northern Japanese Alps, Japan (36° 20′N, 137° 40′E)	Japan	North_Asia	Aerial Photographs (Undisclosed)	Field Observations (topographic parameters determined using a Leica Photogrammetric Workstation SD 3000)	Y	Field Study	9	3	6	N							2540		2960			2360		2820		0.21	0.08	0.13	0.0233333	0.0266667	0.0216667	215						152
ISI_WoS	Schmid et al.	2015	Hindu Kush Himalaya	Multiple (Central Asia)	Not Assigned	GoogleEarth (Multiple Imagery Dates); *Comment box for methodology comments*	SRTM 3 Arc-Seconds (90 m resolution)	N	NA	702			Y	3554	5735
ISI_WoS	Lilleøren & Etzelmüller	2011	Norway (mainland)	Norway	Scandanavia	Geomorphological or Quaternary Geological Maps (source examples listed in paper); where no previous mapping exists: Aerial Photographs; and/or Field Observations	DEM 25 m resolution (Norwegian Mapping Authorities [Statens Kartverk])	N	NA	241	67	174	N	30						400					30
ISI_WoS	Esper Angillieri	2009	Cordillera Frontal of San Juan, Argentina (29° 41′–30 °5′S, 69° 23′–69° 39′W)	Argentina	South_America	1:15,000 Panchromatic Aerial Photographs (1960s); Landsat 7 TM+	1: 100,000 Topographic Sheets (Argentine Military Geographic Institute)	N	NA	140	126	14	N							3651		5041			3651		5041		9.66			0.069
ISI_WoS	Rangecroft et al.	2014	Bolivian Andes, Bolivia (15–22°S)	Bolivia	South_America	GoogleEarth	ASTER GDEM2 (30 m resolution)	Y	Field Study	94	54	40	Y	4475	5590					4709	4983	5590	5162		4475	4870	5335	5009	10.84	6.92	3.92	0.115319	0.132	0.098	501	552	432		2525	1137	245	239	253		1072	1320	84	10	NA
ISI_WoS	Falaschi et al.	2014	Valles Calchaquíes Region, Salta, Argentina (24° 10’S–25° 20’S, 66° 00’W–66° 30’W)	Argentina	South_America	ALOS PRISM 2.5 m resolution (Images dated June 2009, November 2010)	ALOS PRISM DSM (10 m resolution)	Y	Field Study	488	422	66	N	4183	5908					4183	4873	5908			4072	4695	5397		58.5	38.6	19.9	0.119877	0.091	0.301													233	45	NA
ISI_WoS	Falaschi, Tadono & Masiokas	2015	Monte San Lorenzo (Cerro Cochrane) Massif, Patagonian Andes (47° 35′S, 72° 18′W)	Chile/Argentina	South_America	ALOS PRISM 2.5 m resolution (Images dated April 2008); GoogleEarth (where rock glaciers located in cast shadows were not visible in ALOS PRISM images)	ALOS PRISM DSM (10 m resolution)	Y	Field Study	177	130	47	N	1267	2155					1335	1742	2155			1267	1590	2030		11.31	9.86	1.45	0.0638983	0.092	0.036													111	31	NA
ISI_WoS	Falaschi et al.	2016	Volcán Domuyo region (~36° S), southernmost Central Andes, Argentina	Argentina	South_America	ALOS PRISM 2.5 m resolution (Images dated April 2009)	ALOS PRISM DSM (10 m resolution)			224	173	51	N	1955	3968					2165	2937	3968			1955	2644	3340		17.7	11.4	6.3	0.0790179	0.07	0.12
ISI_WoS	Perucca & Esper Angillieri	2008	Andes of La Rioja and San Juan, Argentina (~28° S)	Argentina	South_America	Aerial Photograph Stereopairs (1:50,000 [1960s, 1980s]); Features plotted on photomosaics of orthorectified air photographs and ASTER (January 2005) and Landsat (February 1985) satellite images, at 1:100,000	Topographic sheets (1:100,000 and 50 m contour interval, published by Instituto Geográfico Militar [Argentine Military Geographic Institute])	N	NA				N	3800	5500					4300		5500			3800		4300
ISI_WoS	Brenning	2005	Andes of Santiago de Chile (32° 45’–35° 15’S)	Chile/Argentina	South_America	Aerial Photographs (ca. 1:50,000 Instituto Geográfico Militar [IGM], Hycon Flight, 1955-56; [partly] ca. 1:50,000 Servicio Aerofotogramétrico de la Fuerza Aérea, Geotec Flight, 1996-97)	Topographic Maps (1:50,000 published by IGM)	NA	NA	≈3000–4000	≈3000–4000		N												2630				312	312
P.Comms	Selley	NA	Jeinimeni region, central Patagonian Andes, Patagonia (46° 52′ 0″S, 72° 4′ 0″W)	Chile/Argentina	South_America	GoogleEarth (Images dated: 2015)	ASTER GDEM2 (30 m resolution)	N	NA	89	51	38	N	1412	2242	1931.37		1762.47	1839.39	1412	1766	2242	1941	1825.76	1435	1758	2125	1919	14.18	7.94	6.24	0.159326	0.156	0.164	588.139	583	595	1801.06	1689.79	1801.06	296.47	270	332	2932.19	632.04	2932.19	82	7	NA
ISI_WoS	Vilímek, Klimeš & Červená	2016	Huascarán National Park, Cordillera Blanca mountain range, Peru	Peru	South_America	GoogleEarth (Images Dated: 2012-2013)	SRTM 1 Arc-Seconds (30 m resolution)	Y	Field Study	5			N
ISI_WoS	Azócar, Brenning & Bodin	2017	Semi-arid Chilean Andes, Chile (~28.5–32.2°S) - Huasco, Elqui, Limarí and Choapa watersheds	Chile	South_America	Bing Maps Aerial Imagery (Accessible in ESRI-ArcGIS 10.1); Previous inventory dataset (UGP-UC, 2013; Azócar, 2013). Previous inventories were compiled, edited and extended	ASTER GDEM2 (30 m resolution)	N	NA	3575	1911	1664	Y
Google_Scholar	Azócar (included in A, B & B, 2016 [above])	2013	Semi-arid Chilean Andes, Chile (~29–32°S)	Chile	South_America	Bing Maps Aerial Imagery (Accessible in ESRI-ArcGIS 10.1); Previous inventory dataset (UGP-UC, 2010)	ASTER GDEM2 (30 m resolution)	N	NA	3575	1911	1664	N	2372					4063.91	3022				3870	2372
ISI_WoS	Azócar and Brenning (Study are partially covered by A, B & B [2016], however results derive from statistical estimation)	2010	Dry Andes, Chile (27–33°S)	Chile	South_America	Aerial Photographs (~1:50,000 Servicio Aerofotogramétrico of the Chilean Air Force, GEOTEC flight [1996-2000]); GoogleEarth used where aerial photography unavailable	SRTM 3 Arc-Seconds (90 m resolution)	NA	NA	NA	1600	NA	N																NA	147.5	NA		0.09	NA
ISI_WoS	Martini, Strelin & Astini	2013	Argentinian Cordillera Oriental (22–25°S)	Argentina	South_America	Satellite Imagery (SPOT, GeoEye, QuickBird, IKONOS in GoogleEarth [Images dated 2004, 2007, 2008, 2009]); Aerial Photographs (1:65,000 Geographic Institute Argentina National Nevado de Chañi [Images dated 10/1982, 07/1986])	SRTM 3 Arc-Seconds (90 m resolution)	Y	Field Study	635	475	160	N	3800						4200					3800				48.45	31.22	17.23	0.0762992	0.0657263	0.107688
Google_Scholar	Ahumada et al.	2015	Upper Bermejo river, Sierra de Santa, Victoria, Argentina (22°08′–23°00′S, 65°00′–65°30′W)	Argentina	South_America	ASTER Imagery; Satellite Imagery (CBERS, Landsat TM); Compementary GoogleEarth	ASTER GDEM2 (30 m resolution)	Y	Field Study	238	238	NA	N																9.12	9.12		0.0383193	0.0383193
ISI_WoS	Perucca & Esper Angillieri	2011	Dry Andes of the San Juan Frontal Cordillera, Argentina (28°15′–28°30′S, 69°32′–69°40′W)	Argentina	South_America	Aerial Photograph Stereopairs (1:50,000 [1960s]); Arranged with Aerial Orthorectified Photos and SPOT satellite images with 2.5 m resolution (Images dated 2006)	Topographic sheets (1:100,000 and 50 m contour interval, published by Instituto Geográfico Militar [Argentine Military Geographic Institute]); SRTM 3 Arc-Seconds (90 m resolution)	N	NA	38	38	NA	Y	4270										NA	NA	NA	NA	NA	5.86	5.86	NA	0.154211	0.154211	NA													24	14	NA
Google_Scholar	Blöthe et al.	2016	Central Andes of Argentina (30–33°S)	Argentina	South_America	Image dataset(s) information unavailable	Topographic dataset(s) information unavailable			~1200			N																	309
ISI_WoS	Nicholson et al.	2009	Semi-arid Norte Chico region, Chile (~27–33°S)	Chile	South_America	Aerial Photographs (1:50,000 GEOTEC FLIGHT [1996-1999])	15 m resolution DTM (derived from ASTER [2002-2004])			40	40	0	N																6.31	6.31		0.15775	0.15775
ISI_WoS	Esper Angillieri	2010	Dry Andes of the San Juan Frontal Cordillera, Argentina (29°41′–30°5′S, 69°23′–69°39′W)	Argentina	South_America	SPOT satellite Images (2.5 m resolution [Images Dated April 2008])	1:100 000 topographic sheets with a 50 m contour interval Instituto Geográfico Militar (Argentine Military Geographic Institute); SRTM. A DEM 15 m grid spacing was interpolated			155	>85		N																	>4.40			0.0517647
Google_Scholar	Ahumada, Paez & Ibanez Palacios	2013	Aconquija Mountain Range, Argentina	Argentina	South_America	Image dataset(s) information unavailable	Topographic dataset(s) information unavailable				262		N																	16.46			0.0628244
ISI_WoS	Bodin, Rojas & Brenning	2010	Laguna Negra catchment, Andes of Santiago, Chile (~33.5°S)	Chile	South_America	Aerial Stereopairs Orthorectified Photos (HYCON, IGM, February 1955, scale 1:70,000; and GEOTEC, Servicio Aerofogramétrico de la Fuerza Aérea de Chile, February 1996, ∼1:50,000) - HYCON = 1.5 m resolution; GEOTEC = 0.8 m resolution; Conducted complementary field-based surveys	topographic maps of the Instituto Geográfico Militar (IGM; scale 1:50,000); SRTM (90 m resolution)	Y	Field Study		20		N	2980						2980										4			0.2
NSIDC	NSIDC: Kammer	1998	Western Cordillera, Western Andes, Chile (~18–29°S) -- Selected Test Locations	Chile	South_America	Aerial Photographs	Topographic dataset(s) information unavailable; however, most of the coordinates were based on chilean maps 1:50,000	Y	Field Study	123	104	19	Y	3900				4647.15		3900	4648.56				4100	4639.47									421.34	431.49	365.789	2500	2500	1500	184.065	194.47	127.105	1000	1000	300	77	31	13
Google_Scholar	Regmi et al.	2008	Nepal Himalaya (Kangchenjunga, Khumbu, Langtang, Annapurna, and Sisne [1654 km²])	Nepal	South_Asia_East	Aerial Photographs (1:50,000 Survey Department, Government of Nepal [Kangchenjunga, Khumbu, Lanagtang: 1992 and Annapurna, Sisne: 1996])	Analogue Topographic Maps	Y	Field Study	140			N	4200	5640														11.57			0.0826429
P.Comms	Chand & Chand Sharma	2016	Rivi Basin, north-western Himalaya, India	India	South_Asia_East	Satellite Imagery (Worldview, Landsat) and Aerial Photography (Corona) 0.5-15 m resolution. Supplementary GoogleEarth and Bhuvan 2/3-D imagery	Topographic dataset(s) information unavailable	Y	Field Study	274			N	3829							4235								46.7			0.170438
NSIDC	NSIDC: Ishikawa	2002	Ghunsa Valley, Kanchanjunga Himal, Eastern Nepal	Nepal	South_Asia_East	Aerial Photographs; Conducted complementary field-based surveys	Topographical Maps 1:50,000	Y	Field Study	24	24	NA	Y	4250				5138		4250	5138
P.Comms	Jones et al.	2017	Nepal Himalaya	Nepal	South_Asia_East	GoogleEarth (Images dated: 2002-2016)	SRTM 1 Arc-Seconds (30 m resolution)	Y	Field Study & RS	6239	4226	2013	Y	3225	5675	5062		4837		4110	4977	6383	5215		3225	4541	3999	4738	249.83	196.52	53.31	0.22	0.26	0.15	690	765	531	4686	4686	2786	372	3797	320	2263	2263	2069	1029	108	NA
ISI_WoS	Garcia et al.	2017	High Central Andes, Atacama region	Chile	South_America	Satellite Imagery (QuickBird and IKONOS in GoogleEarth [Images dated 2015]; ESRI world imagery)	ASTER GDEM2 (30 m resolution)	Y	Field Study	477	477		N	3807				4427		3807	4427								44.34	44.34		0.09	0.09
ISI_WoS	Palma et al.	2017	Sierra Nevada National Park, Iberian Peninsula (36°55′–37°09′N and 2°42′–3°31′W)	Spain	Central_Europe	Satellite Imagery (ESRI world imagery; CNES/Airbus Ds—Pléiades Satellite (0.5 m resolution); GoogleEarth imagery)	Topographical Maps 1:25,000	Y	Field Study	50	1	49	N	2505															2.85			0.06						1366						700
ISI_WoS	Esper Angillieri	2017	San Juan Province (west extent [28°30'-32°30'S])	Argentina	South_America	Satellite Imagery (SPOT 5 and IKONOS [2.5 m and 4 m resolution, respectively])	ASTER GDEM2 (30 m resolution)			526	526		N	3284	4928					3284
ISI_WoS	Lytkin and Galanin	2016	Suntar-Khayata Range (North‑East Asia)	Russia	North_Asia	Satellite Imagery (GeoEye-1, Worldview-2 [0.5 m resolution])	ASTER GDEM2 (30 m resolution)	Y	Field Study	540																																					47	493
ISI_WoS	Esper Angillieri	2013	Portion of the Andes and Pre-Andes, San Juan Province (west extent [29°39′–30°9′S, 68°47′-69°41′W])	Argentina	South_America	Satellite Imagery and Aerial Photographs (Landsat 5-7; Landsat Mosaic; SPOT5)	Topographical Maps 1:100,000 and SRTM 3 Arc-Seconds (90 m resolution)	N		158	142	16	Y	3480						3651					3480				10.9			0.07															36
ISI_WoS	Ghadimi et al.	2015	Oshtorankooh, Zagros Mountains, Southwest Iran (33°7′–33°20′N,49°15′–49°30'E)	Iran	Caucasus_Middle_East	Aerial Photographs (Initial Assessment: Stereoscopic aerial photographs, 1955, scale 1:55,000); Mapping: Feautures delineated by direct field mapping over the whole area using 1:5000 scaled orthophotographs.	Topographic dataset(s) information unavailable	Y	Field Study	2	2	0	N
ISI_WoS	Brynjólfsson, Schomacker & Ingólfsson	2014	Drangajökull ice cap, NW Iceland	Iceland	Iceland	Aerial Photographs (0.5 m resolution, supplied by Loftmyndir ehf., [Images dated 2005, 2006])	LiDAR -derived DEM (5 m resolution) supplied by the Icelandic Meteorological Office (IMO)	Y	Field Study	3	3	0	Y
ISI_WoS	Bockheim	2014	McMurdo Dry Valleys	Antarctica	Antarctic_Subantarctic	Satellite Imagery (PRISM images from JAXA, Landsat Image Mosaic of Antarctica [LIMA]); Aerial Photographs (US Geological Survey); Supplemented with maps from previous publications.	Topographical Maps 1:50,000	Y	Field Study	24	22	2	Y			1150		710																	2500			7200			800			1800			21	2	1
ISI_WoS	Francelino	2011	Keller Peninsula, part of Admiralty Bay, King George Island, Maritime Antarctica	Antarctica	Antarctic_Subantarctic	Aerial Photographs (1:5,000 obtained summer 2002/2003).	Topographic dataset(s) information unavailable	Y	Field Study	4	4	0	N
ISI_WoS	Alonso & Liaudat	2009	El Miro area, Cantabrian Mountains, NW Spain	Spain	Central_Europe	Field Study (a 1:5,000 geomorphological map was directly made on orthophotos of the SIGPAC (Sistema de Información Geográfica de la Política Agraria Común) from the Ministerio de Agricultura Pesca y Alimentación; three different sets of black and white aerial photographs, all of them at 1:20,000 scale: (i) from 1970 of the former Diputación Provincial de Oviedo; (ii) from 1983 of ICONA and (iii) …	Digitalized topography of the Mapa Topográfico Nacional de España, at a 1:25,000 scale, was superimposed to the orthophotos	Y	Field Study	2	0	2	N																																		1	1
ISI_WoS	McLeod, Bockheim & Balks	2008	Central-upper Wright Valley, Antarctica	Antarctica	Antarctic_Subantarctic	Stereo pair aerial photographs of Wright Valley were examined with preliminary soil boundaries plotted onto a GIS-based geo-referenced satellite image (http://usarc.usgs.gov/ant-ogc-viewer/declasdownload.htm)	Hillshade image built from a 2-m post-processed resolution LIDAR file (http://usarc.usgs.gov/ant-ogc-viewer/lidardownload.htm) at a 1:50 000 scale	Y	Field Study	2	2	0	N
ISI_WoS	Humlum	1998	Suðuroy, southern Faeroe Islands	Denmark	Scandanavia	Field Study; Aerial Photographs	Topographic dataset(s) information unavailable	Y	Field Study	7	0	7	N
ISI_WoS	Sollid & Sorbel	1992	Svalbard and Norway	Norway	Scandanavia	Image dataset(s) information unavailable	Topographic dataset(s) information unavailable			>150			N
										>500			N
ISI_WoS	Farbrot et al.	2007	Hölar in Central Tröllaskagi, northern Iceland (65°44'N, 19°05'W)	Iceland	Iceland	Aerial Photographs (National Land Survey of Iceland [Images dated August 1960]); Conducted complimentary field studies	Topographic dataset(s) information unavailable	Y	Field Study	15	13	2	N
ISI_WoS	Castillo-Rodríguez, López-Blanco & Palacios	2007	La Malinche Volcano, eastern sector Trans-Mexican Volcanic Belt	Mexico	Low_Latitudes	Aerial Photographs	Topographical Maps 1:50,000 (INEGI [National Institute of Statistics, Geography and Infomatics])	Y	Field Study	15	0	15	N	3813				3911							3813	3911			1.29		1.29	0.09		0.09
ISI_WoS	Palmentola et al.	1995	Albanian Alps	Albania	Central_Europe	Image dataset(s) information unavailable	Topographic dataset(s) information unavailable	N		16	0	16	Y	1690				1947							1690	1947									371		371	1000		1000	137		137	325		325
ISI_WoS	Smiralgia	1992	Monte Emilius (Valle d'Aosta)	Italy	Central_Europe	Aerial Photographs	Topographic dataset(s) information unavailable	Y	Field Study	23	16	7	N								2849					2453
ISI_WoS	Humlum	1988	Disko Island (70°N, 54°W), West Greenland	Greenland	Greenland_Periphery	Aerial Photographs (Images dated August 1964)	Unpublished, preliminary 1:100,000 map sheets (Danish Geodetic Institute)	Y	Field Study	167	115	52	N
ISI_WoS	Vick	1981	Mosquito Range, Colorado	USA	North_America	Aerial Photographs (1:20.000 U.S. Forest Service [Images dated 1975, 1976])	Topographic dataset(s) information unavailable	N		23	5	18	N							3810															303	224	325	760	370	760	240	280	228	490	490	490	8	15
ISI_WoS	Mahaney	1980	Mount Kenya	Kenya	Low_Latitudes	Image dataset(s) information unavailable	Topographic dataset(s) information unavailable	Y	Field Study	3	0	3	N																																			3
SCOPUS	Galanin	2017	Southern Part of the Providenskiy mountain massif (the Chukchi Plateau)	Russia	North_Asia	Image dataset(s) information unavailable	Topographic dataset(s) information unavailable			550
SCOPUS	Fernandes et al.	2017	Aran and Boí valleys, Central Pyrenees	Spain	Central_Europe	Satellite Imagery (25 cm resolution provided by Institut Cartografic i Geologic de Catalunya); Basemap ESRI images; Google Earth Pro; Complemented with field surveys	ASTER GDEM2 (30 m resolution)	Y	Field Study	132	0	132	N	2198															6.04		6.04							759						560
SCOPUS	Dede, Çiçek & Uncu	2015	Karçal Mountains	Turkey	Caucasus_Middle_East	Imagery (unknown type) 1:25,000	Topographical Maps 1:100,000	Y	Field Study	5			N	2600	3030	2979		2808											0.78			0.16			770			1200			154			250
SCOPUS	Pellitero, Serrano & González Trueba	2011	Central part of Cordillera Cantábrica	Spain	Central_Europe	Image dataset(s) information unavailable	Topographic dataset(s) information unavailable			32	0	32	Y
SCOPUS	Palade, Palacios Estremera & Gómez Ortiz	2011	Western part of Sierra Nevada mountains	Spain	Central_Europe	Aerial Photographs (0.5 m resolution [Images dated 2001-2002])	DEM (10 m resolution) constructed from topography (scale 1,10,000) of the Junta de Andalucía (2005)	Y	Field Study	36	1	35	N	2460		2975													2.88						420
SCOPUS	Cui	1983	Jing-Xian Valley, eastern Kunlun Shan (33°49'N, 91°00'E)	China	Central_Asia	Image dataset(s) information unavailable	Topographic dataset(s) information unavailable			18	18	0	N																																		16	2
SCOPUS	Gorbunov	2012	Turkey	Turkey	Caucasus_Middle_East	Satellite Imagery (GoogleEarth)	Topographic dataset(s) information unavailable			600	200		N
[truncated: 6 more columns]

## Sheet: RGDB Final
FINAL DATABASE
Author	Year	Study Location	Country	Region	Dataset(s) Applied		No. Rock Glaciers (RG)			Area (km²)						Water Equivalent (km³)			Water Equivalent (Gt)
										Total			Mean
					Image Dataset(s) [Expand cells as required]	Topographic Dataset(s) [Expand cells as required]	Total	Intact	Relict	All	Intact	Relict	All	Intact	Relict	40%	50%	60%	40%	50%	60%	Activity		Mean Size
Bockheim	2014	McMurdo Dry Valleys	Antarctica	Antarctic_Subantarctic	Aerial Photographs	Conducted complementary field-based surveys	24	22	2	2.91363	2.71278	0.200848	0.121401	0.123308	0.100424	0.0321282	0.0401602	0.0481923	0.0294484	0.0368105	0.0441726	Intact (n as %)	Relict (n as %)	Intact (km²)	Relict (km²)
McLeod, Bockheim & Balks	2008	Central-upper Wright Valley, Antarctica	Antarctica	Antarctic_Subantarctic	Stereo pair aerial photographs of Wright Valley were examined with preliminary soil boundaries plotted onto a GIS-based geo-referenced satellite image (http://usarc.usgs.gov/ant-ogc-viewer/declasdownload.htm)	Hillshade image built from a 2-m post-processed resolution LIDAR file (http://usarc.usgs.gov/ant-ogc-viewer/lidardownload.htm) at a 1:50 000 scale	2	2	0	0.246617	0.246617	-	0.123308	0.123308	0	0.00292074	0.00365093	0.00438112	0.00267713	0.00334641	0.00401569	0.476236	0.523764	0.123308	0.100424
Serrano & López-Martínez	2000	South Shetland Islands, Western Antarctica (62°45′–57°40′W, 61°59′–63°40′S)	Antarctica	Antarctic_Subantarctic	Aerial Photographs; Conducted complementary field-based surveys		9	9	0	0.049	0.049	0	0.00544444	0.00544444	0	0.000310928	0.00038866	0.000466391	0.000284993	0.000356242	0.00042749
Gorbunov	2013	Sabalan Mountains, Alborz Mountains and Zagras Mountains, Iran	Iran	Caucasus_Middle_East	Google Earth	Topographic dataset(s) information unavailable	328	239	89	38.4084	29.4707	8.93773	0.117099	0.123308	0.100424	0.349029	0.436286	0.523543	0.319917	0.399896	0.479875
Sarıkaya & Tekeli	2014	Turkey	Turkey	Caucasus_Middle_East	GoogleEarth; ASTER Imagery (Images dated 2002-2011)	ASTER GDEM2 (30 m resolution)	55	26.193	28.807	8.02	3.81941	4.20059	0.145818	0.145818	0.145818	0.0482181	0.0602727	0.0723272	0.0441963	0.0552453	0.0662944
Gorbunov	2012	Turkey	Turkey	Caucasus_Middle_East	Satellite Imagery (GoogleEarth)	Topographic dataset(s) information unavailable	600	285.742	314.258	66.7934	35.2343	31.5591	0.111322	0.123308	0.100424	0.417666	0.522083	0.6265	0.382829	0.478536	0.574243
Wang et al.	2017	Northern Tien Shan (NTS) region in China (82°– 95 87° E, 42°–44° N)	China	Central_Asia	Google Earth; ALOS PALSAR (InSAR)	SRTM 1 Arc-Seconds (30 m resolution)	261	261	-	91.63	91.63	-	0.35	0.35	-	1.45246	1.81557	2.17869	1.33131	1.66414	1.99696
Shude & Heqin	1987	Gongga Mountains (SE Qingh-ai-Xizang Plateau and NE Heng Duan Moountains), China	China	Central_Asia	Image dataset(s) information unavailable	Topographic dataset(s) information unavailable	24	11.4297	12.5703	2.67174	1.40937	1.26236	0.111322	0.123308	0.100424	0.0160641	0.0200801	0.0240961	0.0147242	0.0184052	0.0220863
Cui	1983	Jing-Xian Valley, eastern Kunlun Shan (33°49'N, 91°00'E)	China	Central_Asia	Image dataset(s) information unavailable	Topographic dataset(s) information unavailable	18	18	0	2.21955	2.21955	-	0.123308	0.123308	-	0.0262867	0.0328584	0.03943	0.0240941	0.0301177	0.0361412
Gorbunov, Titkov & Polyakov	1992	Djungar Ala Tau, Kazakhstan	Kazakhstan	Central_Asia	Aerial Photographs; Maps 1:100,000	Topographic dataset(s) information unavailable	850	850	-	104.812	104.812	-	0.123308	0.123308	-	1.24132	1.55165	1.86197	1.13778	1.42222	1.70667
Titkov	1988	Zailiysiky Range & Kunguei Range, Tienshan, Kazakhstan (42° 55′–43° 15′N, 76° 00′–77° 05′E)	Kazakhstan	Central_Asia	Aerial Photographs; Maps 1:100,000	Topographic dataset(s) information unavailable	1034	851	183	90.28	90.28	15.978	0.0873114	0.0873114	0.0873114	0.821272	1.02659	1.23191	0.75277	0.940963	1.12916
Palmentola et al.	1995	Albanian Alps	Albania	Central_Europe	Image dataset(s) information unavailable	Topographic dataset(s) information unavailable	16	0	16	1.60678	-	1.60678	0.100424	-	0.100424	-	-	-	-	-	-
Winkler et al.	2016	Niedere Tauern Range, Austrian Eastern Alps, Austria (47°11′–47°33′N, 13°35′–15°00′E)	Austria	Central_Europe	Airborne Laser Scanning 1 m resolution; Previous inventory dataset (Lieb et al., 2010)		472	7	465	30.23	0.117	30.114	0.0640466	0.0167143	0.0647613	0.000944675	0.00118084	0.00141701	0.00086588	0.00108235	0.00129882
Kellerer-Pirklbauer, Lieb & Kleinferchner	2012	Eastern European Alps (areas >1000 m a.s.l), Austria (46° 23’N–48° 17’N, 12° 06’E–16° 31’E)	Austria	Central_Europe	Previous point-based inventory (Lieb, 1996, 1998b) and associated manuscript maps; Previous digital RG mapping Geological Survey of Austria (1:50,000 map sheets [-. 122, 131, 179, 182 of the Geological Map of the Republic of Austria]); Aerial Orthophotos; GoogleEarth	Federal Province: Styria, DEM 10 m resolution; Carinthia, DEM 25 m resolution; Salzburg, DEM 25 m resolution; Tyrol (Eastern), Official Topographical Maps 1:50,000; Upper Austria, Official Topographic Maps 1:50,000	788	193	595	55.11	11.839	43.2679	0.0699365	0.0613421	0.0727192	0.121938	0.152423	0.182907	0.111767	0.139709	0.167651
Krainer and Ribis	2012	Tyrolean Alps (Eastern Alps), Austria	Austria	Central_Europe	Colour Othophotos and Laserscan Images (Government of Tyrol: Orthophotos [2000-2006], Laserscan Images [0.25 to 1 m resolution, 2006-2011])		3145	1432	1713	167.241	87.42	79.56	0.0531768	0.0610475	0.0464448	0.899533	1.12442	1.3493	0.824503	1.03063	1.23675
Bodin	2013	Combeynot Massif, Southern French Alps, France (~45°N, 6°E)	France	Central_Europe	Aerial Orthorectified Photos (0.5 m resolution Institut Géographique National - Images dated 2003)	DEM 10 m resolution. Derived from topographic map (1:25,000) digitised with 10 m contours.	71	33	38	7.88528	4.06918	3.81611	0.11106	0.123308	0.100424	0.0481923	0.0602403	0.0722884	0.0441726	0.0552157	0.0662589
Hughes, Gibbard & Woodward	2003	Mount Tymphi, Pindus Mountains, northwestern Greece (~39°59′N, 20°48′E)	Greece	Central_Europe	Field Observations	Base maps were ex-Soviet Edition 1:50000 topographic sheets	5	0	5	0.50212	-	0.50212	0.100424	-	0.100424	-	-	-	-	-	-
Scotti et al.	2013	Lombardy Region, central Italian Alps, northern Italy	Italy	Central_Europe	Aerial Sequantial Orthophotos 0.5 m resolution (flown in 2000, 2003, and 2007)	DSM 2 m resolution (2007)	1514	639	875	77.4	48.2	29.2	0.0511229	0.0754304	0.0333714	0.517403	0.646754	0.776104	0.474246	0.592808	0.71137
Seppi et al.	2012	Eastern Italian Alps (Trentino), Italy (45° 39’–46° 32’N, 10° 26’–11° 58’E)	Italy	Central_Europe	Aerial Orthphotos 0.5 m resolution (Images dated 2006)	DEM 1-2 m resolution derived from LiDAR (2006)	705	173	532	33.3	5.6	27.7	0.047234	0.032	0.052	0.0500609	0.0625761	0.0750913	0.0458853	0.0573567	0.068828
Guglielmin & Smiraglia	1997	Italian Alps, Italy	Italy	Central_Europe	Colour, Black & White Aerial Photographs (1:20,000 to 1:56,000)	1:25,000 to 1:10,000 Regional and National Maps	114	67	-	18.2968	8.05725	-	0.160498	0.120257	-	0.106606	0.133257	0.159908	0.0977137	0.122142	0.146571
Cremonese et al.	2011	European Alps (excluding Monaco, Liechtenstein and Slovenia)	Multiple (Europe)	Central_Europe	Inventory developed from "calls for evidence" from individuals/institutions (see Appendix B)	Topographic dataset(s) information unavailable	3394	947	2447	231.069	55.387	175.682	0.0680816	0.0584868	0.0717949	0.617172	0.771465	0.925759	0.565694	0.707118	0.848541
Onaca et al.	2016	Southern Carpathians (a.k.a. Transylvanian Alps, Romanian Carpathians (45° N and 22°21′–25°33′ E)	Romania	Central_Europe	Previous incomplete inventory (analogue drawings of RG contours on 1:25,000 topographic maps [Urdea, 1998a]); Aerial Orthorectified Photographs 0.5 m resolution (ANCPI: 2006, 2009, 2012)	DEM 10 m resolution	306	48	258	12.7	2.81	9.88	0.0415033	0.05	0.03	0.0237289	0.0296611	0.0355934	0.0217497	0.0271871	0.0326245
Colucci et al.	2016	Slovenia and Friuli Venezia Giulia (FVG) region 45° 25′–46° 52′N, 12° 20′–16° 36′E	Slovenia/Italy	Central_Europe	Aerial Orthorectified Photographs 0.5 m resolution (1998, 2003, 2011 and 2014) and 0.15 m resolution (2006-2009), provided by Civil Defense of Region Friuli Venezia Giulia and the Surveying and Mapping Authority of the Republic of Slovenia. LiDAR-derived DTM 1 m resolution (data acquired September 2006 - September 2009 [FVG] and February 2011 - April 2015 [Slovenia])	LiDAR-derived DTM 1 m resolution (data acquired September 2006 - September 2009 [FVG] and February 2011 - April 2015 [Slovenia])	53	0	49	3.45	22.6682	24.0318	0.0650943	-	0.0650943	-	-	-	-	-	-
Palma et al.	2017	Sierra Nevada National Park, Iberian Peninsula (36°55′–37°09′N and 2°42′–3°31′W)	Spain	Central_Europe	Satellite Imagery (ESRI world imagery; CNES/Airbus Ds—Pléiades Satellite (0.5 m resolution); GoogleEarth imagery)	Topographical Maps 1:25,000	50	1	49	2.85	0.06	2.94	0.06	0.06	0.06	0.000615253	0.000769067	0.00092288	0.000563935	0.000704919	0.000845903
Fernandes et al.	2017	Aran and Boí valleys, Central Pyrenees	Spain	Central_Europe	Satellite Imagery (25 cm resolution provided by Institut Cartografic i Geologic de Catalunya); Basemap ESRI images; Google Earth Pro; Complemented with field surveys	ASTER GDEM2 (30 m resolution)	132	0	132	6.04		6.04	0.0457576	-	0.0457576	-	-	-	-	-	-
Pellitero, Serrano & González Trueba	2011	Central part of Cordillera Cantábrica	Spain	Central_Europe	Image dataset(s) information unavailable	Topographic dataset(s) information unavailable	32	0	32	3.21356	-	3.21356	0.100424	-	0.100424	-	-	-	-	-	-
Palade, Palacios Estremera & Gómez Ortiz	2011	Western part of Sierra Nevada mountains	Spain	Central_Europe	Aerial Photographs (0.5 m resolution [Images dated 2001-2002])	DEM (10 m resolution) constructed from topography (scale 1,10,000) of the Junta de Andalucía (2005)	36	1	35	2.88	0.08	2.8	0.08	0.08	0.08	0.000868921	0.00108615	0.00130338	0.000796445	0.000995556	0.00119467
Alonso & Liaudat	2009	El Miro area, Cantabrian Mountains, NW Spain	Spain	Central_Europe	Field Study (a 1:5,000 geomorphological map was directly made on orthophotos of the SIGPAC (Sistema de Información Geográfica de la Política Agraria Común) from the Ministerio de Agricultura Pesca y Alimentación; three different sets of black and white aerial photographs, all of them at 1:20,000 scale: (i) from 1970 of the former Diputación Provincial de Oviedo; (ii) from 1983 of ICONA and (iii) …	Digitalized topography of the Mapa Topográfico Nacional de España, at a 1:25,000 scale, was superimposed to the orthophotos	2	0	2	0.200848	-	0.200848	0.100424	-	0.100424				-	-	-
Chueca	1992	Province of Huesca, southern Central Pyreness, Spain (E-W cross-section 42°19′–42°56′N)	Spain	Central_Europe	Aerial Photographs (1:25,000 Geographical National Institute [1980-1984])	Data plotted onto 1:50,000 maps	170	80.9601	89.0399	18.9248	9.98306	8.94173	0.111322	0.123308	0.100424	0.11829	0.147863	0.177435	0.108424	0.135529	0.162635
Salvador-Franch et al.	2016	Eastern Pyrenees (massifs of Canigó, Puigmal, Bastiments, Costabona)	Spain/France	Central_Europe	Image dataset(s) information unavailable	Topographic dataset(s) information unavailable	122	58.1008	63.8992	9.85	22.6682	24.0318	0.0550279	0.0550279	0.0550279	0.0327208	0.040901	0.0490813	0.0299916	0.0374895	0.0449874
NSIDC: Martinez de Pisón et al.	1998	Pyrenees, Spain/France	Spain/France	Central_Europe	Aerial Photographs; Conducted complementary field-based surveys	Topographic dataset(s) information unavailable	13	13	-	1.38	1.38	-	0.106154	0.106154	-	0.0168395	0.0210494	0.0252593	0.0154349	0.0192937	0.0231524
Nyenhuis, Hoelzle & Dikau	2005	Turtmanntal, southern Swiss Alps, Switzerland	Switzerland	Central_Europe	Aerial Phototgraphs (50 ±15-20 cm resolution Panchromatic/Multispectral)	DTM 1 m resolution	83	62	21	9.75402	7.64512	2.1089	0.117518	0.123308	0.100424	-	-	-	-	-	-
NSIDC: Imhof	1998	Bernese Alps, Western Switzerland (46°10′–46°50′N, 7°10′–8°30′E)	Switzerland	Central_Europe	Aerial Photographs; Conducted complementary field-based surveys	Topographic dataset(s) information unavailable	82	41	41	9.17302	5.05564	4.11738	0.111866	0.123308	0.100424	-	-	-	-	-	-
NSIDC: Hoelzle	1998	Upper Engadin, eastern Swiss Alps (46° 22′–46° 33′N, 9° 44′–9° 58′E)	Switzerland	Central_Europe	Infrared Aerial Photographs (1:52,000 Swiss Federal Office of Cadastral Surveys)	Topographic dataset(s) information unavailable	170	144	26	20.3674	17.7564	2.61102	0.119808	0.123308	0.100424	-	-	-	-	-	-
NSIDC: Delaloye, Reynard & Wenker	1998	Entremont, Valais, western Swiss Alps (46° 05′–46° 51′N, 7° 05′–7° 19′E)	Switzerland	Central_Europe	Aerial Photographs; Conducted complementary field-based surveys	Topographic dataset(s) information unavailable; however, map(s) 1:25,000 used	321	158	163	10.4	4.1593	6.24	0.0323988	0.0263247	0.0382822	0.0406701	0.0508376	0.0610052	0.0372778	0.0465973	0.0559168
NSIDC: Schoeneich, Wenker & Lambiel	1998	Prealps (Swiss Prealps), Vaud, Switzerland (46° 18′–46° 28′N, 7° 00′–7° 19′E)	Switzerland	Central_Europe	Image dataset(s) information unavailable	Topographic dataset(s) information unavailable	25	0	25	1.606	-	1.606	0.06424	-	0.06424	-	-	-	-	-	-
NSIDC: Reynard & Morand	1998	Printse Valley and Louvie Basin, Penninic Alps, Valais, Switzerland (46° 02′–46° 10′N, 7° 06′–7° 22′E)	Switzerland	Central_Europe	Image dataset(s) information unavailable	Topographic dataset(s) information unavailable	71	40	31	8.04548	4.93233	3.11314	0.113317	0.123308	0.100424	0.0584149	0.0730186	0.0876223	0.0535425	0.0669281	0.0803138
NSIDC: Frauenfelder	1998	Fletschhorn Area, Valais, Switzerland (46.117°–46.233° N, 7.150°–8.117° E)	Switzerland	Central_Europe	Infrared Aerial Photographs (1:30,000 [1991]); Conducted complementary field-based surveys	Topographic dataset(s) information unavailable	76	51	25	8.79932	6.28873	2.5106	0.115781	0.123308	0.100424	0.074479	0.0930987	0.111718	0.0682667	0.0853334	0.1024
Humlum	2000	Disko Island (70°N, 54°W), West Greenland	Greenland	Greenland_Periphery	Aerial Photographs (1953, 1962, 1964 [ca. 1:30,000] and 1985 [ca. 150,000])	1:100,000 and 50 m contour interval, unpublished manuscript maps (Danish National Survey and Cadastre)	390	185.732	204.268	46	21.9069	24.0931	0.117949	0.117949	0.117949	0.261677	0.327097	0.392516	0.239851	0.299814	0.359776
Brynjólfsson, Schomacker & Ingólfsson	2014	Drangajökull ice cap, NW Iceland	Iceland	Iceland	Aerial Photographs (0.5 m resolution, supplied by Loftmyndir ehf., [Images dated 2005, 2006])	LiDAR -derived DEM (5 m resolution) supplied by the Icelandic Meteorological Office (IMO)	3	3	0	0.369925	0.369925	-	0.123308	0.123308	-	0.00438112	0.0054764	0.00657167	0.00401569	0.00501961	0.00602353
Lilleøren et al.	2013	Tröllaskagi Region, Northern Iceland	Iceland	Iceland	Aerial Imagery from the National Land Survey of Iceland (Landmælingar Islands); Compared to Guðmundsson (unpublished MSc thesis, 2000) maps; Inventory validation: L-Band ALOS polarimetric PALSAR data (a 46-day temporal baseline between 16 August and 1 October 2007) for InSAR	DEM 30 m resolution (Petersen, 2007)	178	118	60	61	47.2	13.8	0.342697	0.4	0.23	0.707337	0.884172	1.06101	0.648338	0.810423	0.972508
Mahaney	1980	Mount Kenya	Kenya	South_America	Image dataset(s) information unavailable	Topographic dataset(s) information unavailable	3	0	3	0.301272	-	0.301272	0.100424	-	0.100424	-	-	-	-	-	-
Castillo-Rodríguez, López-Blanco & Palacios	2007	La Malinche Volcano, eastern sector Trans-Mexican Volcanic Belt	Mexico	South_America	Aerial Photographs	Topographical Maps 1:50,000 (INEGI [National Institute of Statistics, Geography and Infomatics])	15	0	15	1.29		1.29	0.09	-	0.09	-	-	-	-	-	-
Sattler et al.	2016	Southern Alps, New Zealand (44.32°–42.95° S as well as the Inland Kaikoura Range [42° S])	New Zealand	New_Zealand	Colour Orthophoto Mosaic 0.75 m resolution (Terralink: 2004-2010); GoogleEarth (Images dated mid-2010)	DEM 25 m resolution (Barringer et al., 2002)	386	166	220	42.5624	20.4692	22.0933	0.110265	0.123308	0.100424	0.242422	0.303027	0.363633	0.222201	0.277752	0.333302
Charbonneau	2015	Southeastern British Columbia Coast Mountains, Canada (50° 10’S–52° 08’N)	Canada	North_America	GoogleEarth (Images dated 2004-2005)	DEM 50 m resolution (Geogratis, 2013)	187	165	22	22.5552	20.3459	2.20933	0.120616	0.123308	0.100424	0.240961	0.301202	0.361442	0.220863	0.276079	0.331294
Page	2009	Southern Yukon Territory, Canada (60–65°N, 124–141°W)	Canada	North_America	Idenification: Surficial Geology Maps (1:25,000 - 1:250,000 Yukon Geological Survey); Previous inventory dataset (Kluane region [Johnson and Hartmann-Brenner, unpublished]). Activity Status: Aerial Photographs (National Air Photo Library [Ottawa])	DEM 30 m resolution (National Topographic Database)	1680	1586	94	362.5	342.217	20.2827	0.215774	0.215774	0.215774	4.53288	5.6661	6.79932	4.15479	5.19349	6.23219
Luckman & Crockett	1978	Jasper National Park (Southern Part) 58° 28′–53° 00′N, Canadian Rocky Mountains, Alberta	Canada	North_America	Aerial Photographs (1:45,000 [August 1966])	Landforms mapped onto 1:50,000 maps	119	56.6721	62.3279	25.9	22.6682	24.0318	0.217647	0.217647	0.217647	0.167496	0.20937	0.251244	0.153525	0.191906	0.230288
Johnson & Fountain	NA	USA	USA	North_America	Image dataset(s) information unavailable	Topographic dataset(s) information unavailable	10612	5053.82	5558.18	1181.35	623.178	558.175	0.111322	0.123308	0.100424	7.38072	9.2259	11.0711	6.7651	8.45637	10.1476
Kinworthy	2015	New Mexico (State), USA (Use this database in place of NM in Johnson & Fountain database)	USA	North_America	GoogleEarth (Images dated July 2015 - March 2015). Digitization: Completed within GoogleEarth using only imagery from the National Agriculture Imagery Program (NAIP)	USGS DEM (from 3DEP) at 1/9th Arc-Seconds (~10 m resolution)	424	201.924	222.076	18.36	22.6682	24.0318	0.0433019	0.0433019	0.0433019	0.0856935	0.107117	0.12854	0.0785458	0.0981823	0.117819
Ellis & Calkin	1979	East-central Brooks Range, Alaska, USA	USA	North_America	Conducted field-based surveys across 500 km² (1977, 1978 [summer]); 3200 km² surveyed through Aerial Photography (1:80,000, USGS Series GS-VCIK, August 1970)	Chandalar Lake and Philip Smith Mountains 1:63,360 Topographic Quadrangle Sheets	615	615	-	75.8346	75.8346	-	0.123308	0.123308	-	0.898129	1.12266	1.34719	0.823216	1.02902	1.23482
Wahrhaftig & Cox	1959	Healy Quadrange (1:250,000), central Alaska	USA	North_America	Aerial Photographs (1:20,000 and 1:40,000 U.S. Air Force [1946, 1946, 1952]); Conducted complementary field-based surveys	Topographic Maps (1:12,000 with 100 feet contour interval)	196	196	-	24.1684	24.1684	-	0.123308	0.123308	-	0.286233	0.357791	0.429349	0.262358	0.327948	0.393537
Aoyama	2005	Yari-Hotaka Mountains, Northern Japanese Alps, Japan (36° 20′N, 137° 40′E)	Japan	North_Asia	Aerial Photographs (Undisclosed)	Field Observations (topographic parameters determined using a Leica Photogrammetric Workstation SD 3000)	9	3	6	0.21	0.08	0.13	0.0233333	0.0266667	0.0216667	0.000697519	0.000871899	0.00104628	0.000639339	0.000799174	0.000959009
Lehmkuhl, Stauch & Batkhishig	2003	Turgen-Kharkhiraa Mountains, Mongolian Altai (northernmost part), Mongolia	Mongolia	North_Asia	Aerial Photograph Stereopairs (1:50,000 [August 1991]); Landsat-7 Panchromatic Channel (15 m resolution [September 2000]). Activity Status: Landsat-7 False Colour Image of Reflected Infrared Channels (30 m resolution) used to distinguish active and passive forms	Field Observations (topographic parameters determined using GPS, barometric altimetry and levelling)	107	50.9572	56.0428	11.9115	6.28345	5.62803	0.111322	0.123308	0.100424	0.074479	0.0930987	0.111718	0.0682667	0.0853334	0.1024
Galanin	2017	Southern Part of the Providenskiy mountain massif (the Chukchi Plateau)	Russia	North_Asia	Image dataset(s) information unavailable	Topographic dataset(s) information unavailable	550	261.93	288.07	61.2273	32.2981	28.9291	0.111322	0.123308	0.100424	0.382617	0.478272	0.573926	0.350703	0.438379	0.526055
Galanin	2009	Magadan Oblast and Chukotka Autonomous Okrug, Northern Asia, northeastern Russia	Russia	North_Asia	Aerial and Satellite Photographs; Conducted complementary field-based surveys	Topographic dataset(s) information unavailable	6500	3095.53	3404.47	723.595	381.705	341.89	0.111322	0.123308	0.100424	4.52131	5.65164	6.78197	4.14419	5.18024	6.21629
Fukui et al.	2007	South Chuyskiy Range, Russian Altai Mountains (49°40′–50°00′N, 87°30′–88°30′E)	Russia	North_Asia	Field Observations (2003, 2004, 2005)	Topographic dataset(s) information unavailable	41	19.5257	21.4743	4.56421	2.40768	2.15654	0.111322	0.123308	0.100424	0.0292074	0.0365093	0.0438112	0.0267713	0.0334641	0.0401569
Humlum	1998	Suðuroy, southern Faeroe Islands	Denmark	Scandanavia	Field Study; Aerial Photographs	Topographic dataset(s) information unavailable	7	0	7	0.702967	-	0.702967	0.100424	-	0.100424	-	-	-	-	-	-
Lilleøren & Etzelmüller	2011	Norway (mainland)	Norway	Scandanavia	Geomorphological or Quaternary Geological Maps (source examples listed in paper); where no previous mapping exists: Aerial Photographs; and/or Field Observations	DEM 25 m resolution (Norwegian Mapping Authorities [Statens Kartverk])	241	67	174	25.7354	8.26166	17.4738	0.106786	0.123308	0.100424	0.0978449	0.122306	0.146767	0.0896837	0.112105	0.134526
Esper Angillieri	2017	San Juan Province (west extent [28°30'-32°30'S])	Argentina	South_America	Satellite Imagery (SPOT 5 and IKONOS [2.5 m and 4 m resolution, respectively])	ASTER GDEM2 (30 m resolution)	526	526		64.8602	64.8602	-	0.123308	0.123308	-	0.768156	0.960195	1.15223	0.704084	0.880105	1.05613
Falaschi et al.	2016	Volcán Domuyo region (~36° S), southernmost Central Andes, Argentina	Argentina	South_America	ALOS PRISM 2.5 m resolution (Images dated April 2009)	ALOS PRISM DSM (10 m resolution)	224	173	51	17.7	11.4	6.3	0.0790179	0.07	0.12	0.128067	0.160083	0.1921	0.117385	0.146731	0.176077
Blöthe et al.	2016	Central Andes of Argentina (30–33°S)	Argentina	South_America	Image dataset(s) information unavailable	Topographic dataset(s) information unavailable	1200	571.483	628.517	372.118	309	63.1181	-	0.540698	0.100424	4.90047	6.12559	7.35071	4.49173	5.61466	6.73759
Falaschi et al.	2014	Valles Calchaquíes Region, Salta, Argentina (24° 10’S–25° 20’S, 66° 00’W–66° 30’W)	Argentina	South_America	ALOS PRISM 2.5 m resolution (Images dated June 2009, November 2010)	ALOS PRISM DSM (10 m resolution)	488	422	66	58.5	38.6	19.9	0.119877	0.091	0.301	0.427991	0.534989	0.641986	0.392292	0.490365	0.588439
Esper Angillieri	2013	Portion of the Andes and Pre-Andes, San Juan Province (west extent [29°39′–30°9′S, 68°47′-69°41′W])	Argentina	South_America	Satellite Imagery and Aerial Photographs (Landsat 5-7; Landsat Mosaic; SPOT5)	Topographical Maps 1:100,000 and SRTM 3 Arc-Seconds (90 m resolution)	158	142	16	10.9	9.94	1.12	0.07	0.07	0.07	0.0916773	0.114597	0.137516	0.0840306	0.105038	0.126046
Martini, Strelin & Astini (Note: Inventory Edited - See Note)	2013	Argentinian Cordillera Oriental (22–25°S)	Argentina	South_America	Satellite Imagery (SPOT, GeoEye, QuickBird, IKONOS in GoogleEarth [Images dated 2004, 2007, 2008, 2009]); Aerial Photographs (1:65,000 Geographic Institute Argentina National Nevado de Chañi [Images dated 10/1982, 07/1986])	SRTM 3 Arc-Seconds (90 m resolution)	362	223	139	22.76	12.18	10.58	0.0628729	0.0546188	0.0761151	0.122571	0.153214	0.183857	0.112348	0.140434	0.168521
Ahumada, Paez & Ibanez Palacios	2013	Aconquija Mountain Range, Argentina	Argentina	South_America	Image dataset(s) information unavailable	Topographic dataset(s) information unavailable	262	262	-	16.46	16.46	-	0.0628244	0.0628244	-	0.170344	0.212931	0.255517	0.156136	0.19517	0.234204
Perucca & Esper Angillieri	2011	Dry Andes of the San Juan Frontal Cordillera, Argentina (28°15′–28°30′S, 69°32′–69°40′W)	Argentina	South_America	Aerial Photograph Stereopairs (1:50,000 [1960s]); Arranged with Aerial Orthorectified Photos and SPOT satellite images with 2.5 m resolution (Images dated 2006)	Topographic sheets (1:100,000 and 50 m contour interval, published by Instituto Geográfico Militar [Argentine Military Geographic Institute]); SRTM 3 Arc-Seconds (90 m resolution)	38	38	-	5.86	5.86	-	0.154211	0.154211	-	0.0804054	0.100507	0.120608	0.0736988	0.0921235	0.110548
Rangecroft et al.	2014	Bolivian Andes, Bolivia (15–22°S)	Bolivia	South_America	GoogleEarth	ASTER GDEM2 (30 m resolution)	94	54	40	10.84	6.92	3.92	0.115319	0.132	0.098	0.0913128	0.114141	0.136969	0.0836964	0.104621	0.125545
Garcia et al.	2017	High Central Andes, Atacama region	Chile	South_America	Satellite Imagery (QuickBird and IKONOS in GoogleEarth [Images dated 2015]; ESRI world imagery)	ASTER GDEM2 (30 m resolution)	477	477		44.34	44.34		0.09	0.09	-	0.477399	0.596749	0.716099	0.43758	0.546975	0.65637
Azócar, Brenning & Bodin	2017	Semi-arid Chilean Andes, Chile (~28.5–32.2°S) - Huasco, Elqui, Limarí and Choapa watersheds	Chile	South_America	Bing Maps Aerial Imagery (Accessible in ESRI-ArcGIS 10.1); Previous inventory dataset (UGP-UC, 2013; Azócar, 2013). Previous inventories were compiled, edited and extended	ASTER GDEM2 (30 m resolution)	2853	1487	1366	320.539	183.36	137.179	0.112351	0.123308	0.100424	2.17157	2.71447	3.25736	1.99044	2.48805	2.98566
Bodin, Rojas & Brenning	2010	Laguna Negra catchment, Andes of Santiago, Chile (~33.5°S)	Chile	South_America	Aerial Stereopairs Orthorectified Photos (HYCON, IGM, February 1955, scale 1:70,000; and GEOTEC, Servicio Aerofogramétrico de la Fuerza Aérea de Chile, February 1996, ∼1:50,000) - HYCON = 1.5 m resolution; GEOTEC = 0.8 m resolution; Conducted complementary field-based surveys	topographic maps of the Instituto Geográfico Militar (IGM; scale 1:50,000); SRTM (90 m resolution)	20	20	-	4	4	-	0.2	0.2	-	0.0521841	0.0652302	0.0782762	0.0478315	0.0597893	0.0717472
Selley	NA	Jeinimeni region, central Patagonian Andes, Patagonia (46° 52′ 0″S, 72° 4′ 0″W)	Chile/Argentina	South_America	GoogleEarth (Images dated: 2015)	ASTER GDEM2 (30 m resolution)	89	51	38	14.18	7.94	6.24	0.159326	0.156	0.164	0.105934	0.132417	0.1589	0.0970976	0.121372	0.145646
Falaschi, Tadono & Masiokas	2015	Monte San Lorenzo (Cerro Cochrane) Massif, Patagonian Andes (47° 35′S, 72° 18′W)	Chile/Argentina	South_America	ALOS PRISM 2.5 m resolution (Images dated April 2008); GoogleEarth (where rock glaciers located in cast shadows were not visible in ALOS PRISM images)	ALOS PRISM DSM (10 m resolution)	177	130	47	11.31	9.86	1.45	0.0638983	0.092	0.036	0.133586	0.166983	0.200379	0.122444	0.153055	0.183666
Vilímek, Klimeš & Červená	2016	Huascarán National Park, Cordillera Blanca mountain range, Peru	Peru	South_America	GoogleEarth (Images Dated: 2012-2013)	SRTM 1 Arc-Seconds (30 m resolution)	5	2.38118	2.61882	0.556612	0.293619	0.262992	0.111322	0.123308	0.100424	0.00292074	0.00365093	0.00438112	0.00267713	0.00334641	0.00401569
Chand & Chand Sharma	2016	Rivi Basin, north-western Himalaya, India	India	South_Asia_East	Satellite Imagery (Worldview, Landsat) and Aerial Photography (Corona) 0.5-15 m resolution. Supplementary GoogleEarth and Bhuvan 2/3-D imagery	Topographic dataset(s) information unavailable	274	130.489	143.511	46.7	22.2402	24.4598	0.170438	0.170438	0.170438	0.28642	0.358025	0.42963	0.26253	0.328163	0.393795
Jones et al.	2017	Nepal Himalaya	Nepal	South_Asia_East	GoogleEarth (Images dated: 2002-2016)	SRTM 1 Arc-Seconds (30 m resolution)	6239	4226	2013	1370.87	928.562	442.308	0.219726	0.219726	0.219726	16.719	20.898	25.078	15.3245	19.1549	22.9863
Sollid & Sorbel	1992	Svalbard	Norway	Svalbard_Jan_Mayen	Image dataset(s) information unavailable	Topographic dataset(s) information unavailable	500	238.118	261.882	55.6612	29.3619	26.2992	0.111322	0.123308	0.100424	0.347569	0.434461	0.521353	0.318578	0.398222	0.477867
				Region			No. Rock Glaciers (RG)			Toal Area (km²)			Water Equivalent (Gt)
							Total	Intact	Relict	All	Intact	Relict	40%	50%	60%
				Antarctic_Subantarctic			35	33	2	3.20925	3.0084	0.200848	0.0324105	0.0405131	0.0486158	0.0350489	0.0438112	0.0525734
				Caucasus_Middle_East			983	550.935	432.065	113.222	68.5244	44.6974	0.746942	0.933677	1.12041	0.814913	1.01864	1.22237
				Central_Asia			2187	1991.43	195.57	291.613	290.351	17.2404	3.26068	4.07585	4.89101	1.45246	1.81557	2.17869
				Central_Europe			11968	4189.06	7727.94	752.275	326.177	495.836	2.5009	3.12612	3.75134	0.707337	0.884172	1.06101
				Greenland_Periphery			390	185.732	204.268	46	21.9069	24.0931	0.239851	0.299814	0.359776	1.24132	1.55165	1.86197
				Iceland			181	121	60	61.3699	47.5699	13.8	0.652354	0.815443	0.978531	1.84369	2.30461	2.76553
				New_Zealand			386	166	220	42.5624	20.4692	22.0933	0.222201	0.277752	0.333302	0.517403	0.646754	0.776104
				North_America			13833	7874.41	5958.59	1710.67	1131.08	628.73	12.4584	15.573	18.6876	0.156667	0.195833	0.235
				North_Asia			7207	3430.95	3776.05	801.508	422.774	378.734	4.59057	5.73821	6.88586	0.642385	0.802982	0.963578
				Scandanavia			248	67	181	26.4384	8.26166	18.1767	0.0896837	0.112105	0.134526	0.16785	0.209813	0.251776
				South_America			28665	16117.2	12547.8	3557.69	2307.6	1299.4	26.2743	32.8429	39.4115
				South_Asia_East			6513	4356.49	2156.51	1417.57	950.802	466.768	15.587	19.4831	23.38
				Svalbard_Van_Mayen			500	238.118	261.882	55.6612	29.3619	26.2992	0.318578	0.398222	0.477867
				Global Totals			73096	39321.3	33723.7	8879.79	5627.89	3436.06	66.9739	83.7167	100.46	#REF!	#REF!	#REF!

## Sheet: Glacier Database
Region	RGI v5.0				RGI v2.0 (Huss & Farinotti, 2012)					Ice volume difference (%)
	n	Area (km²)	Ice volume (km³)		n	Area (km²)	Ice volume (km³)
01 Alaska	27108	86725.1	16909.4		22916	89901	20402	±1501		-17.1191
02 Western Canada and US	15216	14556.3	872.309		14516	14615	1025	±84		-14.8967
North America	42324	101281	17781.7		37432	104516	21427	±1585		-17.0128
03 Arctic Canada North	4540	104999	25505.9		3205	105139	34399	±4699		-25.8528
04 Arctic Canada South	7422	40888.2	6576		6679	40893	9814	±1115		-32.9937
05 Greenland Periphery	20261	130071	28636.3		13860	87765	19042	±2655		50.3852
06 Iceland	568	11059.7	2871.73		289	11055	4441	±370		-35.3359
07 Svalbard and Jan Mayen	1615	33958.9	6412.02		2058	33932	9685	±922		-33.7943
08 Scandinavia	2668	2851.02	144.729		1795	2846	256	±19		-43.4653
09 Russian Arctic	1069	51591.6	10618.1		353	51665	16839	±2205		-36.9435
10 North Asia	5151	2410.05	103.394		3455	2816	140	±15		-26.1472
11 Central Europe	3980	2075.57	104.875		3888	2060	117	±10		-10.3634
12 Caucasus and Middle East	1725	1294.94	57.6271		1335	1121	61	±6		-5.52926
13 Central Asia	54430	49303.4	3204.56		30131	64448	5026	±503		-36.2404
14 South Asia West	27988	33568.3	3307.03		22563	33961	3241	±287		2.03726
15 South Asia East	13119	14734.2	845.808		13615	21699	1312	±119		-35.5329
16 Low Latitudes	2491	2345.78	95.5896		4979	4074	144	±16		-33.6183
17 Southern Andes	16046	29333.3	4421.35		19089	32521	6674	±507		-33.7525
South America	18537	31679.1	4516.94		24068	36595	6818	±523		-33.7497
18 New Zealand	3537	1161.8	58.5187		3002	1160	70	±5		-16.4019
19 Antarctic and Subantarctic	2752	132867	49283.1		3318	133173	37517	±8402		31.3621
Total	211686	745795	160028		171046	734856	170214	±20688		-5.98403

## Sheet: WEQV
	Rock glacier			Ice glacier			Ratio		Region	Intact rock glaciers (n)	Area (km²)	Water volume equivalent (km³)
Region	Area (km²)	Water volume equivalent (km³)		Area (km²)	Water volume equivalent (km³)		Rock glacier: Ice glacier water volume equivalent					Lower: 40%	Average: 50%	Upper: 60%
Antarctic and Subantarctic	1.80449	0.0257771		132867	44354.8		1: 1720705		Antarctic and Subantarctic	25	1.80449	0.0206217	0.0257771	0.0309325
Arctic Canada North	-	-		104999	22955.3		∞		Arctic Canada North	-	-	-	-	-
Arctic Canada South	-	-		40888.2	5918.4		∞		Arctic Canada South	-	-	-	-	-
Caucasus and Middle East	30.1597	0.439513		1294.94	51.8644		1: 118		Caucasus and Middle East	266	30.1597	0.35161	0.439513	0.527415
Central Asia	211.91	3.57462		49303.4	2884.1		1: 806		Central Asia	1307	211.91	2.8597	3.57462	4.28954
Central Europe	320.118	3.81522		2075.57	94.3874		1: 24		Central Europe	4190	320.118	3.05217	3.81522	4.57826
Greenland Periphery	22.2923	0.327097		130071	25772.7		1: 78792		Greenland Periphery	189	22.2923	0.261677	0.327097	0.392516
Iceland	47.2	0.884172		11059.7	2584.56		1: 2923		Iceland	118	47.2	0.707337	0.884172	1.06101
New Zealand	18.2132	0.263405		1161.8	52.6668		1: 199		New Zealand	166	18.2132	0.210724	0.263405	0.316086
North America	1059.8	15.7048		101281	16003.5		1: 1019		North America	7977	1059.8	12.5638	15.7048	18.8457
North Asia	354.14	5.12141		2410.05	93.0545		1: 18		North Asia	3230	354.14	4.09712	5.12141	6.14569
Russian Arctic	-	-		51591.6	9556.27		∞		Russian Arctic	-	-	-	-	-
Scandinavia	7.35111	0.106314		2851.02	130.256		1: 1225		Scandinavia	67	7.35111	0.0850513	0.106314	0.127577
South America	654.779	10.9162		31679.1	4065.25		1: 372		South America	3994	654.779	8.73295	10.9162	13.0994
South Asia East	45.3365	0.434821		14734.2	761.227		1: 1750		South Asia East	201	45.3365	0.347857	0.434821	0.521785
South Asia West	-	-		33568.3	2976.32		∞		South Asia West	-	-	-	-	-
Svalbard and Jan Mayen	-	-		33958.9	5770.82		∞		Svalbard and Jan Mayen	-	-	-	-	-
Total(s)	2773.1	41.6133		745795	144026		1: 3461		Total(s)	21730	2773.1	33.2906	41.6133	49.936
